# Supplementary material for: Anisotropic to Isotropic Transition in Monolayer Group-IV Tellurides
Source: Materials (Basel). 2021 Aug 11;14(16):4495. doi: 10.3390/ma14164495 (PMC8398135; doi:10.3390/ma14164495)
Supplement: Supplementary file 1 [file materials-14-04495-s001.zip]

Archive with 1 entries (1 files):
- materials-1285048-supplementary.pdf
